# Supplementary material for: 3D Printed Ion-Selective Electrodes Enriched with ZnO Nanoparticles for Potassium Detection
Source: Sensors (Basel). 2026 Mar 20;26(6):1960. doi: 10.3390/s26061960 (PMC13030318; doi:10.3390/s26061960)
Supplement: Supplementary file 1 [file sensors-26-01960-s001.zip]

Archive with 1 entries (1 files):
- sensors-4175451-supplementary.pdf
